# Supplementary material for: Beta frequency binaural beats combined with preferred music enhance combat performance and recovery responses in amateur kickboxers: a randomized crossover trial
Source: Front Psychol. 2025 Sep 16;16:1636856. doi: 10.3389/fpsyg.2025.1636856 (PMC12479513; doi:10.3389/fpsyg.2025.1636856)
Supplement: Supplementary file 1 [file Data_Sheet_1.ZIP]

Archive with 1 entries (1 files):
- Data- Supporting information.xlsx
