# Supplementary material for: Beta frequency binaural beats combined with preferred music enhance combat performance and recovery responses in amateur kickboxers: a randomized crossover trial
Source: Front Psychol. 2025 Sep 16;16:1636856. doi: 10.3389/fpsyg.2025.1636856 (PMC12479513; doi:10.3389/fpsyg.2025.1636856)
Supplement: Supplementary file 1 [file Data_Sheet_1.ZIP › Data- Supporting information.xlsx]

## Sheet: 15 Hz binaural Preffered music 
						Friday Day 01
Nom et Prénom	Round 01																						Round 2																						Round 3
	jab	cross	Uppercut head	Hook head	uppercut body	hook body	total punches	Front kicks	High kicks	Middle kicks	Low kicks	Side kicks	total kicks	total impact	punch peack speed	kick peack speed	HRmean	HRpeak	RPEupper body	RPElow body	RPEoverall	FS	jab	cross	Uppercut head	Hook head	uppercut body	hook body	total punches	Front kicks	High kicks	Middle kicks	Low kicks	Side kicks	total kicks	Total impact	Punch peak speed	Vpeak kick	Hmean	Hpeak	RPEupper body	RPElow body	RPEoverall	FS	jab	cross	Uppercut head	Hook head	uppercut body
X1	52	57	7	30	17	19	182	11	7	5	7	1	31	213	25.73	30.05	173	187	10	11	10	1	57	49	4	18	13	18	159	7	11	5	3	0	26	185	27.16	31.34	177	191	17	16	19	1	59	54	6	23	10
X2	50	49	4	21	5	11	140	12	10	3	19	3	47	187	22.36	27.65	169	186	10	10	10	2	43	43	3	19	3	2	113	11	8	4	17	3	43	156	23.79	28.94	173	190	20	15	20	1	50	47	7	18	3
X3	61	39	23	5	2	12	142	9	6	4	4	1	24	166	20.68	27.66	166	183	7	8	8	0	60	45	24	11	0	11	151	5	1	4	3	1	14	165	22.11	28.95	171	188	14	9	14	0	66	43	13	9	4
X4	68	35	2	26	2	20	153	1	5	0	7	3	16	169	20.45	27.61	170	180	10	8	10	0	59	40	0	26	5	20	150	2	5	2	6	1	16	166	21.79	28.8	175	185	14	14	14	2	60	25	2	14	11
X5	93	41	2	27	9	7	179	9	0	5	35	1	50	229	25.44	31.75	168	181	11	11	11	1	82	33	3	22	9	5	154	9	3	6	28	3	49	203	26.78	32.94	173	186	16	15	16	1	78	34	4	18	10
X6	91	58	0	50	3	3	205	1	1	2	2	1	7	212	25.37	28.78	160	179	15	11	10	0	75	48	0	44	0	7	174	1	1	1	3	1	7	181	26.71	29.97	165	184	17	14	15	-1	72	46	1	35	3
X7	63	44	18	4	1	10	140	5	8	6	2	0	21	161	20.45	25.13	154	177	10	8	12	1	64	56	11	20	6	6	163	5	5	5	2	0	17	180	21.79	26.32	163	186	16	6	16	0	60	40	5	12	4
X8	40	45	5	18	5	7	120	9	5	3	5	0	22	142	20.01	24.62	167	183	6	6	8	0	45	37	2	6	1	6	97	5	9	3	1	0	18	115	21.35	25.81	171	187	13	13	13	0	47	42	4	11	8
X9	43	42	4	14	4	4	111	5	3	2	12	0	22	133	19.78	23.34	163	180	8	7	8	1	36	36	2	12	2	1	89	4	1	3	10	2	20	109	21.12	24.53	167	184	11	12	12	3	43	40	0	11	2
X10	56	34	18	0	1	7	116	4	1	3	3	0	11	127	23.45	28.97	169	186	9	10	10	1	55	40	19	6	-1	6	125	0	0	3	2	0	5	130	24.79	30.16	173	190	11	11	12	3	61	38	8	4	3
X11	71	38	5	29	5	23	171	3	7	2	9	5	26	197	22.65	27.68	173	187	11	10	11	2	62	43	3	29	8	23	168	4	7	4	8	3	26	194	24.08	28.97	177	191	13	12	13	4	63	28	5	17	14
X12	89	37	1	23	5	3	158	5	0	1	31	0	37	195	22.32	29.1	169	186	9	9	9	2	78	29	0	18	5	1	131	5	0	2	24	0	31	162	23.75	30.39	173	190	14	14	14	4	74	30	0	14	6
X13	81	48	2	40	2	2	175	3	3	1	1	1	9	184	22.13	27.53	166	183	10	10	10	0	65	38	0	34	0	6	143	5	4	2	2	0	13	156	23.56	28.82	170	187	12	11	12	2	62	36	0	25	2
X14	70	51	25	11	8	17	182	12	10	10	9	7	48	230	26.02	31.05	170	180	12	11	12	1	71	63	18	27	13	13	205	12	12	12	9	7	52	257	27.53	32.38	174	184	13	14	13	3	67	47	12	19	11
X15	43	48	8	21	8	10	138	12	8	6	8	3	37	175	21.67	27.4	168	181	12	10	11	1	48	40	5	9	4	9	115	8	12	6	4	3	33	148	23.18	28.73	172	185	14	13	14	3	50	45	7	14	11
X16	41	40	2	12	2	2	99	3	1	0	10	0	14	113	19.98	22.97	160	179	9	9	9	2	34	34	0	10	0	0	78	2	0	1	8	0	11	89	21.49	24.3	164	183	12	12	12	4	41	38	0	9	0
X17	60	38	22	2	5	11	138	8	5	7	7	1	28	166	20.58	24.78	177	188	11	10	10	2	59	44	23	10	3	10	149	0	4	7	6	3	20	169	22.09	26.11	181	192	13	13	14	4	65	42	12	8	7
X18	68	35	2	26	2	20	153	0	4	1	6	2	13	166	21.03	27.05	167	183	11	11	11	0	59	40	0	26	5	20	150	1	4	1	5	0	11	161	22.54	28.38	171	187	13	13	13	2	60	25	2	14	11
X19	84	32	5	18	0	0	139	0	5	4	26	3	38	177	21.98	26.33	163	180	12	10	11	1	73	24	5	13	0	4	119	0	5	3	19	4	31	150	23.49	27.66	167	184	14	12	13	3	69	25	5	9	1
[truncated: 18 more columns]

## Sheet: Preffered music
						Sunday Day 02
Nom et Prénom	Round 1																						Round 02																						Round 3
	jab	cross	Uppercut head	Hook head	uppercut body	hook body	total punches	Front kicks	High kicks	Middle kicks	Low kicks	Side kicks	total kicks	total punches	punch peak speed	kick peak speed	HRmean	HRpeak	RPEupper body	RPElow body	RPEoverall	FS	jab	cross	Uppercut head	Hook head	uppercut body	hook body	total punches	Front kicks	High kicks	Middle kicks	Low kicks	Side kicks	total kicks	total punches	Punch peak speed	kick peak speed	HRmean	HRpeak	RPEupper body	RPElow body	RPEoverall	FS	jab	cross	Uppercut head	Hook head	uppercut body
X1	51	46	2	28	18	11	156	8	12	10	7	0	37	193	25.75	29.97	170	184	13	12	13	1	49	52	5	16	16	14	152	11	14	4	2	0	31	183	25.8	30.12	172	189	16	17	17	2	39	46	2	25	11
X2	53	47	3	19	3	8	133	11	9	4	15	2	41	174	22.28	27.7	167	183	10	11	11	1	41	40	4	21	1	1	108	14	6	5	11	1	37	145	22.43	27.72	172	187	15	15	15	3	52	45	6	14	2
X3	57	37	20	4	1	9	128	14	8	6	4	3	35	163	21	27.59	163	181	9	9	8	1	54	46	22	10	1	7	140	10	8	6	0	0	24	164	20.75	27.73	168	184	11	9	12	0	51	44	3	10	1
X4	67	33	2	24	4	22	152	1	4	0	6	2	13	165	20.36	27.52	166	178	8	8	10	1	57	35	1	24	6	21	144	3	4	1	8	2	18	162	20.51	27.67	171	183	13	13	15	2	57	27	3	16	13
X5	90	39	1	27	15	4	176	5	0	6	36	2	49	225	25.35	31.69	165	178	12	13	13	2	74	33	1	22	10	2	142	4	6	1	29	5	45	187	25.57	31.88	170	184	15	14	16	2	73	34	1	28	4
X6	89	53	0	45	0	7	194	6	0	6	2	0	14	208	25.28	28.59	162	183	12	6	15	1	79	33	0	47	1	9	169	5	1	1	3	1	11	180	25.5	28.91	167	183	16	12	17	1	63	21	0	53	0
X7	58	45	10	5	2	11	131	6	6	8	2	0	22	153	20.36	25.04	157	178	10	7	12	2	64	56	15	2	6	6	149	4	6	6	0	0	16	165	20.58	25.26	162	180	16	12	17	2	55	40	4	11	1
X8	37	32	0	14	4	0	87	4	8	6	3	0	21	108	20.11	24.51	164	183	10	12	12	1	35	38	1	2	2	0	78	7	0	0	0	0	7	85	20.14	24.75	169	188	17	10	19	3	25	32	0	11	7
X9	44	38	0	10	0	5	97	2	0	1	6	0	9	106	20.04	23.25	161	175	9	8	9	1	32	31	1	12	0	0	76	5	3	2	2	0	12	88	19.91	23.47	168	179	12	12	12	1	43	36	3	5	0
X10	51	31	14	2	0	3	101	8	2	0	2	1	13	114	23.4	28.9	171	183	10	10	11	1	48	40	16	4	0	1	109	4	2	0	0	0	6	115	23.49	29.01	175	186	12	12	12	2	45	38	1	4	0
X11	69	35	5	26	6	24	165	4	6	3	8	4	25	190	22.5	27.63	170	184	11	10	11	1	59	37	2	26	6	23	153	5	6	2	10	2	25	178	22.69	27.72	175	190	13	14	14	1	59	29	5	18	15
X12	86	35	0	23	11	0	155	1	0	2	32	1	36	191	22.27	29.05	165	185	11	10	10	0	70	29	0	18	6	1	124	0	2	0	25	1	28	152	22.36	29.14	170	190	15	15	15	1	69	30	0	24	0
X13	77	41	2	33	0	5	158	4	0	4	0	0	8	166	22.05	27.45	168	186	12	11	12	1	67	21	0	35	0	7	130	3	0	0	1	0	4	134	22.14	27.54	171	190	13	13	13	1	51	9	0	41	0
X14	63	50	13	10	5	12	153	11	10	11	7	5	44	197	25.12	30.97	167	179	11	12	12	1	69	61	20	7	9	8	174	9	9	9	5	5	37	211	26.03	31.06	172	183	14	14	14	1	60	45	8	16	5
X15	39	34	2	16	6	2	99	6	10	8	5	2	31	130	21.6	27.37	165	181	12	11	12	2	37	40	3	4	4	2	90	9	2	2	2	2	17	107	21.73	27.46	168	187	14	15	14	2	27	34	2	13	9
X16	41	35	0	7	0	2	85	1	0	0	3	0	4	89	19.9	23.04	157	176	10	10	10	2	29	28	0	9	0	0	66	2	0	1	1	0	4	70	20.1	23.09	162	178	15	15	15	2	40	33	0	2	0
X17	55	35	18	6	3	7	124	12	6	2	6	5	31	155	20.5	24.71	175	185	10	11	10	1	52	44	20	8	1	5	130	8	6	4	3	2	23	153	20.71	24.91	179	186	14	14	14	2	49	42	5	8	1
X18	66	32	2	23	3	21	147	1	3	0	5	1	10	157	20.96	26.98	171	178	12	12	11	1	56	34	1	23	3	20	137	2	3	1	7	1	14	151	21.16	27.18	176	183	13	13	13	1	56	26	2	15	12
X19	81	30	5	18	6	4	144	3	2	1	27	0	33	177	22	26.4	166	184	13	11	12	1	65	24	5	13	1	4	112	3	2	1	20	0	26	138	22.11	26.46	170	187	15	15	14	1	64	25	5	19	4
[truncated: 18 more columns]

## Sheet: control
Nom et Prénom	Round 1																						Round 02																						Round 3
	jab	cross	Uppercut head	Hook head	uppercut body	hook body	total punches	Front kicks	High kicks	Middle kicks	Low kicks	Side kicks	total kicks	total punches	Punch peak speed	kick peak speed	HRmean	HRpeak	RPEupper body	RPElow body	RPEoverall	FS	jab	cross	Uppercut head	Hook head	uppercut body	hook body	total punches	Front kicks	High kicks	Middle kicks	Low kicks	Side kicks	total kicks	total punches	Punch peak speed	kick peak speed	HRmean	HRpeak	RPEupper body	RPElow body	RPEoverall	FS	jab	cross	Uppercut head	Hook head	uppercut body
X1	49	44	0	26	16	9	144	6	10	8	5	1	30	174	25.68	30	172	186	13	13	13	1	47	50	3	14	14	12	140	9	12	2	0	1	29	169	25.67	29.99	174	188	17	17	18	1	37	44	0	23	9
X2	50	44	0	16	0	5	115	8	6	1	12	0	27	142	22.31	27.6	169	185	7	18	19	1	38	37	1	18	1	1	96	11	3	2	8	1	40	136	22.3	27.59	171	187	16	16	16	2	49	42	3	11	1
X3	54	34	17	1	2	6	114	11	5	3	1	0	20	134	20.63	27.62	162	180	10	10	9	1	51	43	19	7	2	4	126	7	5	3	2	2	11	137	20.59	27.57	164	182	13	13	13	1	48	41	0	7	2
X4	X19	32	1	23	3	21	80	0	3	1	5	1	10	90	20.39	27.55	165	177	9	9	11	1	56	34	1	23	5	20	139	2	3	1	7	1	17	156	20.39	27.54	167	179	14	14	16	1	56	26	2	15	12
X5	89	38	0	26	14	3	170	4	1	5	35	1	46	216	25.38	31.72	164	177	13	14	14	1	73	32	2	21	9	1	138	3	5	2	28	4	44	182	25.47	31.78	166	179	15	15	15	0	72	33	0	27	3
X6	88	52	1	44	1	6	192	5	1	5	1	0	12	204	25.31	28.62	164	185	11	10	11	0	78	32	1	46	1	8	166	4	1	1	2	0	10	176	25.32	28.78	166	187	15	14	15	1	62	20	1	52	0
X7	54	41	6	1	1	7	110	2	2	4	1	1	10	120	20.39	25.07	159	180	10	8	10	1	60	52	11	2	2	2	129	0	2	2	1	1	12	141	20.45	25.13	161	182	17	14	18	1	51	36	0	7	0
X8	33	28	1	10	0	1	73	1	4	2	1	1	9	82	19.95	24.54	162	181	11	11	11	1	31	34	1	2	1	1	70	3	1	1	1	1	13	83	20.01	24.62	164	183	18	11	14	0	21	28	0	7	3
X9	40	34	2	6	0	1	83	1	2	1	2	1	7	90	19.72	23.28	159	173	10	10	10	2	28	27	1	8	1	1	66	1	1	2	1	2	30	96	19.81	23.37	161	175	14	14	14	2	39	32	1	1	0
X10	53	33	16	4	2	5	113	10	4	2	4	3	23	136	23.43	28.93	171	182	11	11	12	1	50	42	18	6	2	3	121	6	4	2	2	2	10	131	23.36	28.84	173	184	15	15	14	1	47	40	3	6	2
X11	71	37	7	28	8	26	177	6	8	5	10	6	35	212	22.63	27.66	168	180	12	11	12	1	61	39	4	28	8	25	165	7	8	4	12	4	22	187	22.56	27.55	170	182	15	16	16	2	61	31	7	20	17
X12	88	37	2	25	13	2	167	3	2	4	34	3	46	213	22.3	29.08	167	186	12	11	11	0	72	31	2	20	8	3	136	2	4	2	27	3	43	179	22.23	28.97	169	188	17	17	17	1	71	32	2	26	2
X13	75	39	4	31	2	3	154	2	2	2	2	2	10	164	22.08	27.48	170	188	12	12	12	1	65	19	2	33	2	5	126	1	2	2	1	0	7	133	22.07	27.47	172	190	15	15	15	1	49	7	2	39	2
X14	61	48	11	8	3	10	141	9	8	9	5	3	34	175	25.97	31	168	181	12	13	13	2	67	59	18	5	7	6	162	7	7	7	3	3	19	181	25.9	30.93	170	183	16	15	16	1	58	43	6	14	3
X15	36	31	1	13	3	1	85	3	7	5	2	1	18	103	21.63	27.4	168	182	13	12	13	2	34	37	0	1	1	1	74	6	1	1	1	1	16	90	21.6	27.33	170	184	16	16	16	2	24	31	1	10	6
X16	38	32	3	4	3	1	81	2	3	3	0	0	8	89	19.93	22.92	161	179	11	11	11	2	26	25	3	6	0	0	60	1	0	2	2	0	28	88	20	22.99	163	181	17	17	17	2	37	30	0	1	0
X17	52	32	15	3	0	4	106	9	3	1	3	2	18	124	20.54	24.74	174	187	11	12	11	1	49	41	17	5	2	2	116	5	3	1	0	1	9	125	20.58	24.78	176	189	16	16	16	1	46	39	2	5	2
X18	63	29	1	20	0	18	131	2	0	3	2	2	9	140	20.99	27.01	174	181	13	13	12	1	53	31	2	20	0	17	123	1	0	2	4	0	14	137	21.03	27.05	176	183	15	15	15	1	53	23	1	12	9
X19	80	28	3	16	4	2	133	1	0	1	25	1	28	161	21.94	26.29	167	186	11	12	13	1	63	22	3	11	1	2	102	1	0	1	18	0	34	136	21.96	26.33	169	188	17	17	16	1	62	23	3	17	2
																																		12	12	12	1			14	14	14
																																		12	12	12	2			15	15	14
																																		13	14	14	2			15	16	16
																																		15	15	15	1			17	17	17
																																		13	13	13	1			15	15	15
																																		14	14	14	1			16	15	16
																																		14	15	14	2			16	16	16
																																		15	15	15	2			17	17	17
																																		14	14	14	2			16	16	16
																																		13	13	13	1			15	15	15
																																		15	15	14	1			17	17	16
																																	16	17	17	2				17	17	18
																																	15	15	15	3				16	16	16
																																	11	9	12	0				13	13	13
																																	13	13	15	2				14	14	16
																																	15	14	16	2				15	15	15
																																	16	12	17	1				15	14	15
																																	16	12	17	2				17	14	18
																																	17	10	19	3				18	11	20
[truncated: 18 more columns]
